# Supplementary material for: In Silico Identification of Candidate Genes for Fertility Restoration in Cytoplasmic Male Sterile Perennial Ryegrass (Lolium perenne L.)
Source: Genome Biol Evol. 2016 Mar 4;9(2):351–62. doi: 10.1093/gbe/evw047 (PMC5499803; doi:10.1093/gbe/evw047)
Supplement: Supplementary Data [file evw047_Supp.zip]

Archive with 3 entries (3 files):
- Sup.docx
- Supp. Fig. 1.pdf
- Supp. Table 1.xls
