# Supplementary material for: In Silico Identification of Candidate Genes for Fertility Restoration in Cytoplasmic Male Sterile Perennial Ryegrass (Lolium perenne L.)
Source: Genome Biol Evol. 2016 Mar 4;9(2):351–62. doi: 10.1093/gbe/evw047 (PMC5499803; doi:10.1093/gbe/evw047)
Supplement: Supplementary Data [file evw047_Supp.zip › Supp. Table 1.xls]

## Sheet: Sheet1
	Clade	Species	Gene
	1	Triticum urartu	Tri_Triticum_urartu_20282_TRIUR3_17849_TRIUR3_17849-T1
			Tri_Triticum_urartu_167_TRIUR3_00179_TRIUR3_00179-T1
			Tri_Triticum_urartu_188_TRIUR3_00184_TRIUR3_00184-T1
			Tri_Triticum_urartu_18751_TRIUR3_18716_TRIUR3_18716-T1
		Setaria italica	Set_Setaria_italica_10720_Si012507m
			Set_Setaria_italica_24042_Si027756m
			Set_Setaria_italica_24619_Si028348m
			Set_Setaria_italica_24186_Si027905m
			Set_Setaria_italica_24283_Si028006m
			Set_Setaria_italica_24046_Si027760m
			Set_Setaria_italica_10839_Si012630m
			Set_Setaria_italica_8122_Si009450m
		Sorghum bicolor	Sor_Sorghum_bicolor_20596_Sb05g022840.1
		Zea mays	Zea_Zea_mays_17830_GRMZM2G018974_P01
			Zea_Zea_mays_70109_GRMZM2G453956_P01
			Zea_Zea_mays_66403_GRMZM2G416498_P01
			Zea_Zea_mays_37220_GRMZM2G104286_P01
			Zea_Zea_mays_69735_GRMZM2G450166_P01
			Zea_Zea_mays_41931_GRMZM2G124602_P01
			Zea_Zea_mays_49597_GRMZM2G158308_P01
	2	Lolium perenne	Lp_PPR216_RFL (scaffold_6346_ref0010855)
			Lp_PPR013_RFL (scaffold_3083_ref0029026)
			Lp_PPR146_RFL (scaffold_16939_ref0006639)
			Lp_PPR098_RFL (scaffold_37184_ref0046281)
			Lp_PPR032_RFL_Cl87 (scaffold_11058_ref0036534)
			Lp_PPR053_RFL_Cl87 (scaffold_1938_ref0031963)
			Lp_PPR025_RFL (scaffold_18885_ref0023357)
			Lp_PPR272_RFL (scaffold_6077_ref0030816)
			Lp_PPR208_RFL (scaffold_909_ref0007600)
			Lp_PPR022_RFL_Cl87 (scaffold_9752_ref0003803)
			Lp_PPR017_RFL_Cl87 (scaffold_12_ref0042665)
			Lp_PPR347_RFL (scaffold_11058_ref0036534)
			Lp_PPR031_RFL_Cl87 (scaffold_6777_ref0044368)
			Lp_PPR133_RFL (scaffold_29153_ref0009698)
			Lp_PPR007_RFL_Cl87 (scaffold_3597_ref0021217)
			Lp_PPR009_RFL_Cl87 (scaffold_13850_ref0032247)
			Lp_PPR020_RFL_Cl87 (scaffold_5048_ref0037858)
			Lp_PPR096_RFL_Cl87 (scaffold_13850_ref0032247)
			Lp_PPR012_RFL_Cl87 (scaffold_5310_ref0017452)
			Lp_PPR011_RFL_Cl87 (scaffold_5948_ref0038870)
			Lp_PPR018_RFL_Cl87 (scaffold_8666_ref0039153)
			Lp_PPR021_RFL_Cl87 (scaffold_10202_ref0031571)
			Lp_PPR060_RFL_Cl87 (scaffold_2792_ref0011578)
			Lp_PPR010_RFL_Cl87 (scaffold_15350_ref0024553)
			Lp_PPR076_Cl87 (scaffold_14826_ref0021051)
		Triticum urartu	Tri_Triticum_urata_23631_TRIUR3_28808_TRIUR3_28808-T1
			Tri_Triticum_urata_1634_TRIUR3_01213_TRIUR3_01213-T1
			Tri_Triticum_urata_9118_TRIUR3_09374_TRIUR3_09374-T1
			Tri_Triticum_urata_4512_TRIUR3_05631_TRIUR3_05631-T1
			Tri_Triticum_urata_6334_TRIUR3_07370_TRIUR3_07370-T1
			Tri_Triticum_urata_1367_TRIUR3_01813_TRIUR3_01813-T1
			Tri_Triticum_urata_1586_TRIUR3_01814_TRIUR3_01814-T1
			Tri_Triticum_urata_18570_TRIUR3_20712_TRIUR3_20712-T1
			Tri_Triticum_urata_1289_TRIUR3_01807_TRIUR3_01807-T1
		Oryza sativa	Ory_Oryza_sativa_Japonica_20731_LOC_Os04g28234.2
			Ory_Oryza_sativa_Japonica_20737_LOC_Os04g28300.1
		Hordeum vulgare	Hor_Hordeum_vulgare_14747_MLOC_59638.1
			Hor_Hordeum_vulgare_8956_MLOC_43104.1
			Hor_Hordeum_vulgare_3429_MLOC_18343.1
			Hor_Hordeum_vulgare_9451_MLOC_44563.1
			Hor_Hordeum_vulgare_20246_MLOC_71447.1
			Hor_Hordeum_vulgare_14547_MLOC_59233.1
		Brachypodium distachyon	Bra_Brachypodium_distachyonCDS_11264_BRADI2G38400.1
			Bra_Brachypodium_distachyonCDS_11270_BRADI2G38460.1
			Bra_Brachypodium_distachyonCDS_11269_BRADI2G38450.1
			Bra_Brachypodium_distachyonCDS_11268_BRADI2G38440.1
			Bra_Brachypodium_distachyonCDS_11233_BRADI2G38110.1
			Bra_Brachypodium_distachyonCDS_11234_BRADI2G38120.1
			Bra_Brachypodium_distachyonCDS_11301_BRADI2G38760.1
			Bra_Brachypodium_distachyonCDS_20237_BRADI4G05910.1
			Bra_Brachypodium_distachyonCDS_1473_BRADI1G14190.1
	3	Arabidopsis thalians	Ara_Arabidopsis_thalians_3154_AT1G31840.1
			Ara_Arabidopsis_thalians_5239_AT1G63230.1
			Ara_Arabidopsis_thalians_5326_AT1G64100.2
			Ara_Arabidopsis_thalians_13668_AT3G22470.1
			Ara_Arabidopsis_thalians_1257_AT1G12700.1
			Ara_Arabidopsis_thalians_1264_AT1G12775.1
			Ara_Arabidopsis_thalians_1215_AT1G12300.1
			Ara_Arabidopsis_thalians_1248_AT1G12620.1
			Ara_Arabidopsis_thalians_13034_AT3G16710.1
			Ara_Arabidopsis_thalians_24320_AT5G41170.1
			Ara_Arabidopsis_thalians_19449_AT4G26800.1
			Ara_Arabidopsis_thalians_5174_AT1G62670.1
			Ara_Arabidopsis_thalians_5198_AT1G62910.1
			Ara_Arabidopsis_thalians_5221_AT1G63080.1
			Ara_Arabidopsis_thalians_5199_AT1G62914.1
			Ara_Arabidopsis_thalians_5258_AT1G63400.1
			Ara_Arabidopsis_thalians_5201_AT1G62930.1
			Ara_Arabidopsis_thalians_5227_AT1G63130.1
			Ara_Arabidopsis_thalians_5229_AT1G63150.1
			Ara_Arabidopsis_thalians_5167_AT1G62590.1
			Ara_Arabidopsis_thalians_5251_AT1G63330.1
			Ara_Arabidopsis_thalians_5220_AT1G63070.1
			Ara_Arabidopsis_thalians_5175_AT1G62680.1
			Ara_Arabidopsis_thalians_5380_AT1G64583.1
			Ara_Arabidopsis_thalians_5379_AT1G64580.1
			Ara_Arabidopsis_thalians_593_AT1G06580.1
			Ara_Arabidopsis_thalians_22458_AT5G16640.1
			Ara_Arabidopsis_thalians_5179_AT1G62720.1
	4	Setaria italica	Set_Setaria_italica_29736_Si034189m
			Set_Setaria_italica_34526_Si039892m
			Set_Setaria_italica_4386_Si005166m
			Set_Setaria_italica_23717_Si027424m
			Set_Setaria_italica_10640_Si012426m
		Sorghum bicolor	Sor_Sorghum_bicolor_6473_Sb02g005000.1
			Sor_Sorghum_bicolor_6405_Sb02g004520.1
			Sor_Sorghum_bicolor_6407_Sb02g004530.1
			Sor_Sorghum_bicolor_31396_Sb09g030360.1
			Sor_Sorghum_bicolor_13027_Sb03g030790.1
			Sor_Sorghum_bicolor_32635_Sb10g009870.1
			Sor_Sorghum_bicolor_25115_Sb07g007630.1
			Sor_Sorghum_bicolor_18788_Sb05g000986.1
			Sor_Sorghum_bicolor_18957_Sb05g002320.1
			Sor_Sorghum_bicolor_18925_Sb05g002040.1
			Sor_Sorghum_bicolor_18992_Sb05g002620.1
			Sor_Sorghum_bicolor_18961_Sb05g002360.1
			Sor_Sorghum_bicolor_18962_Sb05g002370.1
			Sor_Sorghum_bicolor_18956_Sb05g002310.1
			Sor_Sorghum_bicolor_18958_Sb05g002330.1
			Sor_Sorghum_bicolor_18945_Sb05g002220.1
			Sor_Sorghum_bicolor_18948_Sb05g002250.1
		Hordeum vulgare	Hor_Hordeum_vulgare_7505_MLOC_37353.2
		Triticum urartu	Tri_Triticum_urata_13141_TRIUR3_16299_TRIUR3_16299-T1
			Tri_Triticum_urata_14502_TRIUR3_16298_TRIUR3_16298-T1
			Tri_Triticum_urata_996_TRIUR3_01266_TRIUR3_01266-T1
			Tri_Triticum_urata_1243_TRIUR3_01264_TRIUR3_01264-T1
			Tri_Triticum_urata_33118_TRIUR3_34377_TRIUR3_34377-T1
			Tri_Triticum_urata_1366_TRIUR3_01263_TRIUR3_01263-T1
			Tri_Triticum_urata_32436_TRIUR3_33751_TRIUR3_33751-T1
		Zea mays	Zea_Zea_mays_66381_GRMZM2G416201_P01
			Zea_Zea_mays_67949_GRMZM2G431850_P01
		Oryza sativa	Ory_Oryza_sativa_Japonica_48640_LOC_Os10g35640.1
			Ory_Oryza_sativa_Japonica_48603_LOC_Os10g35260.1
			Ory_Oryza_sativa_Japonica_48601_LOC_Os10g35240.2
			Ory_Oryza_sativa_Japonica_48621_LOC_Os10g35436.1
			Ory_Oryza_sativa_Japonica_48600_LOC_Os10g35230.1
			Ory_Oryza_sativa_Japonica_48655_LOC_Os10g35790.1
			Ory_Oryza_sativa_Japonica_39235_LOC_Os08g15000.1
			Ory_Oryza_sativa_Japonica_37932_LOC_Os08g01870.1
			Ory_Oryza_sativa_Japonica_37911_LOC_Os08g01650.1
			Ory_Oryza_sativa_Japonica_37910_LOC_Os08g01640.1
